# Supplementary material for: RNA Interference in Schistosoma mansoni Schistosomula: Selectivity, Sensitivity and Operation for Larger-Scale Screening
Source: PLoS Negl Trop Dis. 2010 Oct 19;4(10):e850. doi: 10.1371/journal.pntd.0000850 (PMC2957409; doi:10.1371/journal.pntd.0000850)
Supplement: Table S1 — List of primer sequences employed for dsRNA synthesis (the T7 DNA polymerase binding motif is shown in bold characters) and quantitative real-time (qRT)-PCR. (0.03 MB XLS) [file pntd.0000850.s002.xls]

## Sheet: Sheet1
Target gene (accession ID)- hyperlinked to NCBI	Primers for dsRNA synthesis		qRT-PCR primers
	Name	Sequence 5’-3’	Name	Sequence 5’-3’
Cytochrome Oxydase (AF216698)			COX-q-s	TACGGTTGGTGGTGTCACAG
			COX-q-as	ACGGCCATCACCATACTAGC
mCherry control (AY678264)	Cherry-T7-s	TAATACGACTCACTATAGGGATGGTGAGCAAGGGCGAGGAG
	Cherry-as	TTACTTGTACAGCTCGTCC
	Cherry-s	ATGGTGAGCAAGGGCGAGGAG
	Cherry-T7-as	TAATACGACTCACTATAGGGTTACTTGTACAGCTCGTCC
SmCathepsin B1.1 (AJ506157)	CB1-T7-s	AAGTAATACGACTCACTATAGGGATGCTCACATCTATTTTGTGTATTGC	BqrtSmCB1.1f	ACTTGGTGGGCACGCTATAC
Smp_103610	CB1-as	CAATACCTTCCTTCACCCAGTAATC	BqrtSmCB1.1r	GGCTGTTACCTCGGATTCAA
	CB1-s	ATGCTCACATCTATTTTGTGTATTGC
	CB1-T7-as	AAGTAATACGACTCACTATAGGGCAATACCTTCCTTCACCCAGTAATC
Cathepsin C (Z32531)	CC_FWD1_T7	AAGTAATACGACTCACTATAGGGACACCGATTCGTAACCAAGG	CC-qA-s	ACACCGATTCGTAACCAAGG
Smp_019030	CC_R2	GCTCGATTTCTGAGTTCATCTATTG	CC-qA-as	ATCCTTCGGAGTAGGGGCTA
	CC_FWD1	ACACCGATTCGTAACCAAGG
	CC_R2_T7	AAGTAATACGACTCACTATAGGGGCTCGATTTCTGAGTTCATCTATTG
Cathepsin D (U60995)	CD-R1_T7	AAGTAATACGACTCACTATAGGGATCCTTCGGAGTAGGGGCTA	CD-qD-s	GGGTGCCGTCAAAATACTGT
Smp_013040.1	CD_FWD3	ATTGGTACGCCACCTCAGAC	CD-qD-as	ACCAACCCTGGTTGTTGTGT
	CD_R1	ATCCTTCGGAGTAGGGGCTA	CD-qB-s	ATTGGTACGCCACCTCAGAC
	CD_FWD3_T7	GCGTAATACGACTCACTATAGGGATTGGTACGCCACCTCAGAC	CD-qB-as	AGCCCAACTGAAGGGAATCT
Cystatin (AY334553.1)	Cyst-T7-s	TAATACGACTCACTATAGGGAACCGTCTGCAGAGGAAAAA	Cyst-qB-s	GATGCGTTGGAATATTTCTG
Smp_006390	Cyst-rev	ATTCCAACGCATCACTTTCC	Cyst-qB-as	TAACACTCAACCCACAATCA
	Cyst-fwd	AACCGTCTGCAGAGGAAAAA
	Cyst-T7-as	TAATACGACTCACTATAGGGATTCCAACGCATCACTTTCC
Sm29 (XP_002578407.1)	Sm29-T7-AF	TAATACGACTCACTATAGGGTGGCTGGGAGTATATTGGAA	Sm29-qC-s	ACAGATCTATGTAACGGAATGAC
Smp_072190	Sm29-AR	TCCTATGCAAACAAACAGAACAA	Sm29-qC-as	GTGAATGTGTATGGAAGAAGG
	Sm29-AF	TGGCTGGGAGTATATTGGAA
	Sm29-T7-AR	TAATACGACTCACTATAGGGTCCTATGCA
Cathepsin B2 (AJ312106)	CB2 fwd T7	TAATACGACTCACTATAGGGCATCGTGTGGTTCTTGTTGG	qRT-CB2-A-f	GAGGCCAATACGACTTGGAA
Smp_141610	CB2 Rev	ATTTGGGAAATCGGCATACA	qRT-CB2-A-rev	CTACCCTCGCATCAAAGCTC
	CB2 fwd	CATCGTGTGGTTCTTGTTGG	qRT-CB2-B-f	CATCGTGTGGTTCTTGTTGG
	CB2 Rev T7	TAATACGACTCACTATAGGGATTTGGGAAATCGGCATACA	qRT-CB2-B-rev	AATGTGGGAAGCCACCATTA
Annexin (XP_002578945.1)	AnnexT7A-F	TAATACGACTCACTATAGGGTAGCGCTGAAAATGATGCAG	Q-AnnexF A	GGACTTGGAACACGAGAGGA
Smp_077720	AnnexA-R	TCCTCTCGTGTTCCAAGTCC	Q-AnnexR A	CTTGCGAAAATCTCCTGATG
	AnnexA-F	TAGCGCTGAAAATGATGCAG
	AnnexT7A-R	TAATACGACTCACTATAGGGTCCTCTCGTGTTCCAAGTCC
Glycogen synthase kinase-3 (XP_002572305.1)	GSK3-s-T7	GGATCCTAATACGACTCACTATAGGTCAGCCAATTTTTCCTGGAG	GSK3-E-s	AAAGATTCCTGCCATGAAGA
Smp_008260	GSK3-as	GCGGTTGTGGTTGTTCTAC	GSK3-E-as	GACGAGAAACCTGAGTCGAA
	GSK3-s	TCAGCCAATTTTTCCTGGAG
	GSK3-as-T7	GGATCCTAATACGACTCACTATAGGGCGGTTGTGGTTGTTCTAC
Methionine aminopeptidase (XP_002572573.1)	MAP-s-T7	GGATCCTAATACGACTCACTATAGGGAACGCGGATTGAATGCAG	MAP quant-s/2	TGCAAAGCTCGTGATAATGC
Smp_011120	MAP-as	CGTGTGCTCCCATTGAGCA	MAP quant-as/2	ACGGCTAGTGCGTTCAAGTT
	MAP-s	GAACGCGGATTGAATGCAG
	MAP-as-T7	GGATCCTAATACGACTCACTATAGGCGTGTGCTCCCATTGAGCA
N-myristoyltransferase (XP_002571399.1 )	NMT-s-T7	GGATCCTAATACGACTCACTATAGGCAGCTATTCCATGCCATC	NMT-q-D-s	CAGTCATGAAAAGCAAACAA
Smp_121420	NMT-as	GTGATTTGGCCATCTCCACT	NMT-q-D-as	CCAAATTTCAACTCTTCCAG
	NMT-s	GCAGCTATTCCATGCCATC
	NMT-as-T7	GGATCCTAATACGACTCACTATAGGTGATTTGGCCATCTCCACT
Neuroendocrine convertase (XP_002569775.1)	NEC-s-T7	GGATCCTAATACGACTCACTATAGGTGGTCGTGGAGTGATTACAG	NEC-q-E-s	CAACAACCACCATATGCTCA
Smp_077980	NEC-as	CTGCCGCTGATGTACCTG	NEC-q-E-as	TGGAATCAAACGACTTTTCC
	NEC-s	TGGTCGTGGAGTGATTACAG
	NEC-as-T7	GGATCCTAATACGACTCACTATAGGCTGCCGCTGATGTACCTG
Protein phosphatase 2A (XP_002574514.1)	PP2A-s-T7	GGATCCTAATACGACTCACTATAGGTGCAGTGCGTAGATTCTC	PP2Aq(c)-s	AGGTGCTGGCTATTTATTTG
Smp_030710	PP2A-as	CAGTCTCTTCCGGATCAGA	PP2Aq(c)-as	ATTTGGAGCAGACCATACAG
	PP2A-s	GTGCAGTGCGTAGATTCTC
	PP2A-as-T7	GGATCCTAATACGACTCACTATAGGCAGTCTCTTCCGGATCAGA
			This set of CB2 qRT primers (Set B) was designed to amplify within the sequence of cDNA used to generate dsRNA. See Figure S1 and text for details.
